# Supplementary material for: Providencia vermicola Infection Alters Bacterial and Microeukaryotic Gut Community Composition in Nile Tilapia
Source: Animals (Basel). 2026 Apr 12;16(8):1180. doi: 10.3390/ani16081180 (PMC13113470; doi:10.3390/ani16081180)
Supplement: Supplementary file 1 [file animals-16-01180-s001.zip]

Archive with 1 entries (1 files):
- animals-4198420-supplementary.pdf
